# Supplementary material for: Iron-Containing Flocs Derived from Environmental Emergency Response Influenced Nitrogen Cycling Driven by Microorganisms in River Sediments
Source: Microorganisms. 2026 Apr 27;14(5):980. doi: 10.3390/microorganisms14050980 (PMC13209269; doi:10.3390/microorganisms14050980)
Supplement: Supplementary file 1 [file microorganisms-14-00980-s001.zip]

Archive with 1 entries (1 files):
- microorganisms-4240652-supplementary.pdf
